# Supplementary material for: Accurate Quantification of Functional Analogy among Close Homologs
Source: PLoS Comput Biol. 2011 Feb 3;7(2):e1001074. doi: 10.1371/journal.pcbi.1001074 (PMC3033368; doi:10.1371/journal.pcbi.1001074)
Supplement: Dataset S1 — Binary evaluation standards and annotation sources. (4.51 MB TAR) [file pcbi.1001074.s001.tar]

Archive with 3 entries (3 files):
- all_go.zip
- all_tissue.zip
- standards.zip
